# Supplementary material for: Structural MRI predicts clinical progression in presymptomatic genetic frontotemporal dementia: findings from the GENetic Frontotemporal dementia Initiative cohort
Source: Brain Commun. 2023 Mar 10;5(2):fcad061. doi: 10.1093/braincomms/fcad061 (PMC10036293; doi:10.1093/braincomms/fcad061)
Supplement: fcad061_Supplementary_Data [file fcad061_supplementary_data.zip]

Archive with 2 entries (2 files):
- Supplementary_material.docx
- Supplementary_tables.xlsx
