# Supplementary material for: Structural MRI predicts clinical progression in presymptomatic genetic frontotemporal dementia: findings from the GENetic Frontotemporal dementia Initiative cohort
Source: Brain Commun. 2023 Mar 10;5(2):fcad061. doi: 10.1093/braincomms/fcad061 (PMC10036293; doi:10.1093/braincomms/fcad061)
Supplement: fcad061_Supplementary_Data [file fcad061_supplementary_data.zip › Supplementary_tables.xlsx]

## Sheet: Suppl_Table1
Supplementary Table 1. Overview of MRI scanners and acquisition parameters. Abbreviations: GE General Electric; FOV field of view; TI inversion time; TR repetition time; TE echo time; FM field map; EPI echo-planar imaging; PE phase-encoding; AP anterior-posterior.
Modality	Vendor	Philips	GE	Siemens	Siemens	Siemens
	Type	Achieva	Discovery MR750	Trio	Prisma	Skyra
	Scans in study	200	6	153	150	118
Volumetric T1-weighted	Resolution (mm)	Isotropic 1.1	Isotropic 1.1	Isotropic 1.1	Isotropic 1.1	Isotropic 1.1
	Acquisition matrix	256x256x208	256x256x208	256x256x208	256x256x208	256x256x208
	Slice number	208	208	208	208	208
	Orientation	MPRAGE sagittal	IR-SPGR sagittal	MPRAGE sagittal	MPRAGE sagittal	MPRAGE sagittal
	Parallel imaging	SENSE=2	ASSET=2	GRAPPA=2	GRAPPA=2	GRAPPA=off
	FOV (mm)	282x282	256x256	282x282	282x282	282x282
	TI (ms)	930	400	850	850	850
	TR (ms)	2200	2000	2000	2000	2000
	Flip Angle	8°	8°	8°	8°	8°
Diffusion weighted	FM echo time difference (ms)	2.46	2.6	2.46	2.46	2.46
	Diffusion EPI readout time (ms)	32.57	28.42	34.56	34.56	34.56
	PE direction	AP	AP	AP	AP	AP
	FOV (mm)	240x240	240x240	240x240	240x240	240x240
	TE (ms)	69	90	90	90	91
	TR (ms)	7000	7300	7300	7300	7300
	Acquisition matrix	96x96	96x96	96x96	96x96	96x96
	Slice number	59	58	59	59	59
	Slice thickness (mm)	2.5	2.9	2.5	2.5	2.5
	Number of different directions	64	64	64	64	64
	B value	1000	1000	1000	1000	1000
	Repeats	2 (1 with 4xb=0, 1 with 5xb=0)	2 (1 with 4xb=0, 1 with 5xb=0)	2 (1 with 4xb=0, 1 with 5xb=0)	2 (1 with 4xb=0, 1 with 5xb=0)	2 (1 with 4xb=0, 1 with 5xb=0)

## Sheet: Suppl_Table2
Supplementary Table 2: Grey matter regions for C9orf72, MAPT and GRN for the stages defined by CDR®+NACC FTLD global scores. Values denote mean and standard deviation (SD) for the w-scores. Bold indicates significantly negative w-scores after Bonferroni correction for multiple comparisons. Abbreviations. Cortex: DLPFC dorsolateral prefrontal, VMPFC ventromedial prefrontal; Brainstem and Cerebellu…
			Cortex													Cerebellum													Brainstem					Basal ganglia and Basal forebrain					Amygdala						Hippocampus
C9orf72		Brain	Orbitofrontal	DLPFC	VMPFC	Motor	Medial temporal	Dorsolateral temporal	Temporal pole	Medial parietal	Lateral parietal	Sensory	Cingulate	Insula	Occipital	I-IV	V	VI	VIIA – CI	VIIA – CII	VIIb	VIIIa	VIIIb	IX	X	Vermis	DN	Whole	Medulla	Pons	SCP	Midbrain	Whole	Accumbens	Caudate	Putamen	Pallidum	Basal forebrain	Sup	CAT	AB	basal and paralaminar	Lateral	Whole	CA1	CA2‎/3	CA4	DG	Subiculum
≤0.5 (n=113)	Mean	-0.593878	-0.16911	-0.512956	-0.0313998	-0.494309	-0.0981823	-0.602312	-0.194377	-0.437657	-0.577659	-0.314452	-0.26582	-0.570525	-0.605625	-0.167109	-0.194007	-0.277796	-0.168882	-0.20999	-0.202804	-0.139529	-0.190069	-0.043067	0.133826	-0.0950606	-0.0253107	-0.272815	0.249359	0.27978	0.0978856	0.301945	0.301814	-0.00908139	-0.0151882	-0.400407	-0.329116	-0.0563302	-0.448413	-0.626397	-0.654742	-0.298715	-0.292278	-0.461471	-0.421722	-0.242733	-0.289558	-0.339666	-0.098984
	SD	1.0129	1.02157	1.07751	1.01925	1.06266	1.14627	1.12935	1.02724	0.906149	1.13555	0.882901	0.848541	1.26423	1.06555	0.969622	0.952392	1.13748	1.07368	1.08062	0.996287	1.0744	0.828651	1.0188	1.03533	1.07638	1.10289	1.09271	0.907491	1.04565	1.1747	1.13518	1.03214	0.92766	1.12338	1.20851	1.11611	0.943488	1.05228	1.00257	0.977653	1.01693	1.02002	0.991987	0.987924	1.20295	1.16585	1.14632	0.832333
≥1 (n=47)	Mean	-2.42964	-1.46908	-1.93148	-1.13053	-1.64847	-0.906046	-2.03167	-1.21081	-0.969722	-1.69277	-1.09919	-0.935239	-2.73709	-1.08438	-0.320125	-0.175875	-0.383123	-0.274382	-0.357329	-0.652864	-0.777243	-0.976881	-0.161617	-0.236785	-0.435134	-0.331682	-0.634371	0.0483965	-0.337463	-0.189416	-0.558302	-0.328478	-0.331206	-0.330922	-1.86803	-1.36484	-0.241507	-2.11043	-2.32987	-2.622	-2.21893	-1.68645	-2.3858	-2.27089	-2.00995	-2.13234	-2.37909	-1.66408
	SD	1.87513	1.40057	1.61241	1.28069	1.41899	1.32103	1.638	1.51482	1.19535	1.21695	1.09944	1.02455	1.55868	1.25503	0.980796	1.11911	1.08468	1.02577	1.0848	1.16802	1.15861	1.08359	0.863471	1.09004	1.01656	1.27451	1.10627	1.05881	1.27884	1.19064	1.85534	1.37868	1.23289	1.83107	1.5342	1.31762	0.995588	1.48425	1.25823	1.80638	1.92569	1.69511	1.85767	1.88171	1.43386	1.49046	1.52669	1.36939
p-values	≤0.5	0.000999001	0.0759241	0.000999001	0.716284	0.000999001	0.376623	0.000999001	0.040959	0.000999001	0.000999001	0.000999001	0.000999001	0.000999001	0.000999001	0.0739261	0.035964	0.00899101	0.0919081	0.034965	0.033966	0.168831	0.012987	0.659341	0.20979	0.347652	0.811189	0.00799201	0.00999001	0.004995	0.400599	0.00999001	0.003996	0.908092	0.9001	0.000999001	0.000999001	0.532468	0.000999001	0.000999001	0.000999001	0.004995	0.003996	0.000999001	0.000999001	0.036963	0.011988	0.003996	0.206793
	≥1	0.000999001	0.000999001	0.000999001	0.000999001	0.000999001	0.000999001	0.000999001	0.000999001	0.000999001	0.000999001	0.000999001	0.000999001	0.000999001	0.000999001	0.036963	0.307692	0.018981	0.0779221	0.017982	0.000999001	0.000999001	0.000999001	0.193806	0.161838	0.00699301	0.0809191	0.000999001	0.758242	0.0829171	0.27972	0.0599401	0.105894	0.0789211	0.178821	0.000999001	0.000999001	0.104895	0.000999001	0.000999001	0.000999001	0.000999001	0.000999001	0.000999001	0.000999001	0.000999001	0.000999001	0.000999001	0.000999001
GRN		Brain	Orbitofrontal	DLPFC	VMPFC	Motor	Medial temporal	Dorsolateral temporal	Temporal pole	Medial parietal	Lateral parietal	Sensory	Cingulate	Insula	Occipital	I-IV	V	VI	VIIA – CI	VIIA – CII	VIIb	VIIIa	VIIIb	IX	X	Vermis	DN	Whole	Medulla	Pons	SCP	Midbrain	Whole	Accumbens	Caudate	Putamen	Pallidum	Basal forebrain	Sup	CAT	AB	basal and paralaminar	Lateral	Whole	CA1	CA2‎/3	CA4	DG	Subiculum
≤0.5 (n=120)	Mean	-0.125591	-0.0185895	0.0225773	0.10116	0.153961	-0.184587	-0.0260947	-0.226687	0.0937851	0.0190535	0.124311	0.239622	-0.115658	-0.0197264	-0.19343	-0.189344	-0.303457	-0.13348	-0.0704991	-0.0629641	-0.116519	-0.0386925	0.0710599	-0.0402976	-0.0908481	-0.0334599	-0.184098	0.00906462	-0.0127174	-0.191464	0.068776	0.00434885	0.0496311	0.17955	0.0872966	0.239516	-0.0350574	0.166567	-0.159459	0.00703332	-0.0559574	-0.0272775	-0.024401	0.10838	0.213975	0.225645	0.161182	0.0726967
	SD	1.10607	0.947026	1.0097	1.10683	1.07849	1.09314	1.24432	1.04662	1.05249	1.33976	0.912762	1.15223	1.24426	1.13048	0.832823	0.932127	1.11107	0.891979	1.01735	1.02809	1.07389	1.03621	0.981791	1.07701	1.0468	1.14888	1.01893	1.07852	0.890722	1.11258	1.03909	0.952033	1.0829	1.12608	1.16752	1.02207	1.2656	1.17024	1.0486	1.17086	1.00522	0.925867	0.971005	1.04043	1.10557	1.09368	1.09134	0.91776
≥1 (n=30)	Mean	-2.85486	-1.59627	-2.62978	-1.12364	-2.03202	-0.648116	-1.9492	-0.687195	-1.20026	-1.74691	-0.413133	-1.53551	-2.49146	-0.681083	0.0225003	-0.117426	-0.15238	-0.511702	-0.552663	-0.683779	-0.631426	-0.451394	0.0164902	-0.0457545	-0.396789	-0.182795	-0.576183	0.00802077	-0.646299	-0.705552	-0.895056	-0.618192	-0.3163	-0.493563	-1.90473	-0.792097	-0.231898	-1.57905	-1.62323	-1.79904	-1.45906	-0.879587	-1.52266	-1.64454	-1.2886	-1.39894	-1.63715	-1.34749
	SD	2.67771	1.73051	2.06876	1.72282	1.63644	1.6355	2.47014	1.37914	1.56444	2.14008	1.34323	1.42095	1.82492	1.48642	0.899912	0.864592	1.32339	1.24253	1.04478	1.07583	1.15916	1.12639	1.01079	1.00083	1.14436	1.14318	1.31016	0.939588	1.21744	1.66197	1.1143	1.18934	0.911883	2.04841	1.40403	1.09795	1.13366	1.67482	1.35567	1.73468	1.62096	1.31967	1.61643	1.52231	1.23862	1.48677	1.56096	1.19682
p-values	≤0.5	0.192807	0.837163	0.797203	0.301698	0.0899101	0.0509491	0.839161	0.012987	0.295704	0.874126	0.123876	0.015984	0.293706	0.844156	0.00899101	0.030969	0.003996	0.100899	0.431568	0.474525	0.216783	0.656344	0.398601	0.686314	0.318681	0.72028	0.037962	0.919081	0.883117	0.0829171	0.453546	0.972028	0.592408	0.0919081	0.398601	0.00999001	0.759241	0.104895	0.0829171	0.948052	0.515485	0.731269	0.784216	0.235764	0.028971	0.017982	0.0909091	0.356643
	≥1	0.000999001	0.000999001	0.000999001	0.001998	0.000999001	0.041958	0.001998	0.010989	0.000999001	0.002997	0.127872	0.000999001	0.000999001	0.011988	0.889111	0.466533	0.512488	0.041958	0.011988	0.004995	0.00899101	0.037962	0.935065	0.803197	0.0809191	0.384615	0.032967	0.967033	0.004995	0.035964	0.000999001	0.00999001	0.0679321	0.196803	0.000999001	0.001998	0.267732	0.000999001	0.000999001	0.000999001	0.000999001	0.001998	0.000999001	0.000999001	0.000999001	0.000999001	0.000999001	0.000999001
MAPT		Brain	Orbitofrontal	DLPFC	VMPFC	Motor	Medial temporal	Dorsolateral temporal	Temporal pole	Medial parietal	Lateral parietal	Sensory	Cingulate	Insula	Occipital	I-IV	V	VI	VIIA – CI	VIIA – CII	VIIb	VIIIa	VIIIb	IX	X	Vermis	DN	Whole	Medulla	Pons	SCP	Midbrain	Whole	Accumbens	Caudate	Putamen	Pallidum	Basal forebrain	Sup	CAT	AB	basal and paralaminar	Lateral	Whole	CA1	CA2‎/3	CA4	DG	Subiculum
≤0.5 (n=52)	Mean	-0.167326	-0.0331096	-0.288315	-0.15501	-0.298907	-0.133082	-0.351969	-0.223634	-0.0861752	-0.21837	-0.0392211	0.0585247	-0.286999	-0.205042	0.0912344	0.191083	0.196877	0.403264	0.24122	0.147538	0.0648371	-0.0718643	0.309468	0.183537	0.280791	0.103502	0.342821	0.206399	0.176766	-0.0979437	0.0407645	0.167383	-0.137329	0.152866	0.220554	0.247622	-0.0917011	-0.431744	-0.551964	-0.699641	-0.585096	-0.339722	-0.561965	-0.465377	-0.213409	-0.170064	-0.180285	-0.458956
	SD	1.03863	0.924796	0.903427	1.12537	1.08747	1.40524	1.34891	1.45738	0.96655	1.16738	1.05603	0.909233	1.41025	1.29648	0.735639	0.789623	1.23863	0.930705	1.03848	1.00167	0.996694	0.992608	1.0119	1.14094	1.20087	1.10726	1.01954	0.994381	1.12615	0.9722	1.21876	1.11124	1.00422	0.898911	1.18938	1.00075	1.27074	1.38867	1.64319	1.7604	1.78848	1.6549	1.81153	1.71389	1.56193	1.68057	1.73053	1.31453
≥1 (n=15)	Mean	-1.89958	-0.612712	-0.653385	-0.327939	-0.154212	-2.22205	-3.05842	-3.42009	-0.0792247	-0.536109	0.200249	-0.988559	-3.55806	-0.617062	-0.316582	-0.194769	-0.0359514	0.104252	0.128889	0.0869358	0.0780196	0.00548077	0.325116	0.461095	0.484283	-0.0241399	0.0991705	-0.313861	-0.350966	-0.527242	-1.10037	-0.535983	-1.03501	-0.384345	-1.86787	-1.27892	-1.10236	-4.00542	-3.68441	-4.75568	-4.74122	-4.21139	-4.97746	-4.04727	-3.53269	-3.97939	-4.07775	-3.03555
	SD	1.68767	0.936664	1.23347	1.38688	1.16899	2.21745	2.5449	1.81597	0.924098	1.0225	1.49459	1.07521	2.15734	1.02179	0.653938	1.01147	0.939306	0.817411	1.14901	1.02408	0.883394	1.16054	1.08715	1.16414	1.00808	0.822615	0.89537	0.946046	1.13271	1.17717	1.55298	1.18391	0.984057	1.19225	1.61184	0.933356	1.51299	1.8479	1.70383	2.36728	2.54159	2.2093	2.50642	2.42599	1.80686	2.21304	2.27321	1.7396
p-values	≤0.5	0.415584	0.831169	0.034965	0.508492	0.0889111	0.475524	0.0709291	0.194805	0.772228	0.332667	0.824176	0.668332	0.195804	0.341658	0.366633	0.0849151	0.231768	0.002997	0.118881	0.304695	0.673327	0.597403	0.03996	0.25974	0.0989011	0.493506	0.027972	0.104895	0.0999001	0.564436	0.58042	0.127872	0.364635	0.253746	0.120879	0.0529471	0.524476	0.02997	0.032967	0.00899101	0.036963	0.152847	0.040959	0.0829171	0.361638	0.506494	0.485514	0.026973
	≥1	0.002997	0.036963	0.0699301	0.368631	0.588412	0.00799201	0.000999001	0.000999001	0.745255	0.0619381	0.605395	0.002997	0.003996	0.0509491	0.0829171	0.44955	0.87013	0.644356	0.651349	0.751249	0.72028	0.987013	0.297702	0.180819	0.0939061	0.902098	0.684316	0.218781	0.244755	0.122877	0.018981	0.106893	0.003996	0.266733	0.00999001	0.000999001	0.0599401	0.000999001	0.002997	0.002997	0.001998	0.000999001	0.001998	0.002997	0.001998	0.000999001	0.000999001	0.000999001
[truncated: 24 more columns]

## Sheet: Suppl_Table3
Supplementary Table 3: White matter regions for C9orf72, MAPT and GRN for the stages defined by CDR®+NACC FTLD global scores. Values denote mean and standard deviation (SD) for the w-scores in the fractional anisotropy (FA) and mean diffusivity (MD). Bold indicates significantly negative w-scores after Bonferroni correction for multiple comparisons. Abbreviations. UF uncinate fasciculus, SLF supe…
		FA (WM)															MD (WM)
C9orf72		Genu CC	Body CC	Splenium CC	Anterior limb Internal Capsule	Posterior limb Internal Capsule	Retrolenticular Part Internal Capsule	Anterior Corona Radiata	Superior Corona Radiata	Posterior Corona Radiata	Posterior Thalamic Radiation	Sagittal Stratum	External Capsule	Cingulum	Superior Longitudinal Fasciculus	Uncinate Fasciculus	Genu CC	Body CC	Splenium CC	Anterior limb Internal Capsule	Posterior limb Internal Capsule	Retrolenticular Part Internal Capsule	Anterior Corona Radiata	Superior Corona Radiata	Posterior Corona Radiata	Posterior Thalamic Radiation	Sagittal Stratum	External Capsule	Cingulum	Superior Longitudinal Fasciculus	Uncinate Fasciculus
≤0.5 (n=113)	Mean	-0.322706	-0.27828	-0.307042	-0.219801	-0.0506833	-0.0846984	-0.323492	0.0467644	-0.0190191	-0.237968	-0.235094	-0.239827	-0.209646	-0.102482	-0.217472	0.263207	0.17819	0.291051	0.122198	-0.06532	0.171537	0.327966	0.13241	0.208505	0.306236	0.446449	0.306719	0.229236	0.200102	0.322257
	SD	1.15852	1.05715	1.05129	1.12661	0.873426	0.944352	1.17691	1.13086	0.980585	1.00585	1.00893	1.14831	1.10144	1.1551	1.16822	1.31827	1.07838	1.06304	0.946166	0.888426	1.05454	1.39591	1.00055	0.915994	1.14282	1.30315	1.1313	1.02909	1.06193	1.76027
≥1 (n=47)	Mean	-2.5627	-1.89915	-1.29553	-1.82856	-0.428893	-0.367788	-2.43486	-0.267711	-0.525892	-1.26396	-1.77822	-1.22862	-1.53401	-1.05466	-1.37451	3.31687	2.14496	1.38854	2.30489	1.18268	1.36073	4.64829	2.17545	1.90323	2.14372	3.25621	1.56807	1.97827	1.6861	1.88277
	SD	2.40741	1.43562	1.34897	1.93186	0.953247	1.04804	1.54365	1.41892	1.15306	1.35808	1.27454	1.26848	1.2933	1.04522	1.20959	3.12097	1.70473	1.62679	3.08335	1.5935	1.43025	4.79214	2.14967	1.981	2.43292	2.43155	1.64287	1.81988	1.51307	1.98834
p-values	≤0.5	0.004995	0.004995	0.001998	0.038961	0.543457	0.34965	0.003996	0.658342	0.823177	0.015984	0.014985	0.023976	0.0569431	0.360639	0.0549451	0.046953	0.0769231	0.002997	0.16983	0.413586	0.0829171	0.023976	0.15984	0.025974	0.013986	0.000999001	0.00899101	0.025974	0.048951	0.0769231
	≥1	0.000999001	0.000999001	0.000999001	0.000999001	0.000999001	0.021978	0.000999001	0.195804	0.003996	0.000999001	0.000999001	0.000999001	0.000999001	0.000999001	0.000999001	0.000999001	0.000999001	0.000999001	0.001998	0.000999001	0.000999001	0.000999001	0.000999001	0.000999001	0.000999001	0.000999001	0.000999001	0.000999001	0.000999001	0.000999001
GRN		Genu CC	Body CC	Splenium CC	Anterior limb Internal Capsule	Posterior limb Internal Capsule	Retrolenticular Part Internal Capsule	Anterior Corona Radiata	Superior Corona Radiata	Posterior Corona Radiata	Posterior Thalamic Radiation	Sagittal Stratum	External Capsule	Cingulum	Superior Longitudinal Fasciculus	Uncinate Fasciculus	Genu CC	Body CC	Splenium CC	Anterior limb Internal Capsule	Posterior limb Internal Capsule	Retrolenticular Part Internal Capsule	Anterior Corona Radiata	Superior Corona Radiata	Posterior Corona Radiata	Posterior Thalamic Radiation	Sagittal Stratum	External Capsule	Cingulum	Superior Longitudinal Fasciculus	Uncinate Fasciculus
≤0.5 (n=120)	Mean	-0.148185	0.0761713	0.00774966	-0.0911819	-0.0635549	0.133636	-0.185011	-0.187139	-0.060169	0.0349579	0.12263	-0.0872828	-0.115036	-0.159381	-0.116892	0.0871416	-0.0657148	0.0573812	0.0886845	-0.0512972	-0.0113555	0.271806	0.166781	0.0910864	0.0663342	-0.04354	0.108696	0.04088	0.174715	-0.039401
	SD	1.14896	1.14466	1.20214	1.18553	1.02899	0.953108	1.18246	1.09877	1.04197	1.01361	1.12746	1.07888	1.00144	1.19392	1.03477	1.09973	1.15417	1.19093	1.18272	0.904076	1.01363	1.45343	1.20132	1.16601	1.18104	1.07717	1.24318	0.902198	1.25059	0.973363
≥1 (n=30)	Mean	-4.38133	-2.63049	-1.76264	-2.04001	-0.69158	-0.399595	-3.39134	-0.942543	-0.535753	-1.24893	-1.87381	-1.75345	-2.09622	-1.87405	-1.71327	5.30304	2.99109	1.73006	3.11305	1.03321	1.12476	7.18401	3.00847	2.01667	2.18798	3.37588	1.97896	2.83941	2.56495	1.43804
	SD	3.50048	1.87984	1.76105	2.07255	0.971977	1.06337	1.89087	1.21526	1.1246	1.38898	1.40741	1.06098	1.4355	1.1361	1.41187	4.73479	2.41516	1.93546	3.29144	1.52064	1.73437	5.38656	2.66594	2.17625	2.16123	2.86808	2.02697	2.59812	2.00185	2.08319
p-values	≤0.5	0.162837	0.457542	0.944056	0.370629	0.491508	0.112887	0.0929071	0.044955	0.4995	0.676324	0.221778	0.365634	0.205794	0.131868	0.175824	0.374625	0.521479	0.562438	0.392607	0.506494	0.892108	0.044955	0.123876	0.364635	0.544456	0.652348	0.323676	0.617383	0.118881	0.643357
	≥1	0.000999001	0.000999001	0.001998	0.001998	0.001998	0.047952	0.000999001	0.002997	0.018981	0.000999001	0.000999001	0.000999001	0.000999001	0.000999001	0.000999001	0.000999001	0.000999001	0.000999001	0.000999001	0.001998	0.003996	0.000999001	0.000999001	0.000999001	0.000999001	0.000999001	0.000999001	0.000999001	0.000999001	0.000999001
MAPT		Genu CC	Body CC	Splenium CC	Anterior limb Internal Capsule	Posterior limb Internal Capsule	Retrolenticular Part Internal Capsule	Anterior Corona Radiata	Superior Corona Radiata	Posterior Corona Radiata	Posterior Thalamic Radiation	Sagittal Stratum	External Capsule	Cingulum	Superior Longitudinal Fasciculus	Uncinate Fasciculus	Genu CC	Body CC	Splenium CC	Anterior limb Internal Capsule	Posterior limb Internal Capsule	Retrolenticular Part Internal Capsule	Anterior Corona Radiata	Superior Corona Radiata	Posterior Corona Radiata	Posterior Thalamic Radiation	Sagittal Stratum	External Capsule	Cingulum	Superior Longitudinal Fasciculus	Uncinate Fasciculus
≤0.5 (n=52)	Mean	-0.185424	-0.182814	0.00479256	-0.33693	-0.135446	0.0420478	-0.228308	0.0418988	0.23185	-0.0123831	0.069787	0.15306	-0.0597411	-0.0287311	-0.27733	-0.0243243	-0.0577721	-0.251751	-0.0738134	-0.0194287	0.00117221	0.165296	0.187568	0.153278	-0.033287	-0.0601217	0.0427969	0.0477152	0.0981491	0.262203
	SD	1.22475	1.42301	0.989912	1.02517	1.16724	1.07667	1.12013	1.18404	1.10036	1.04714	1.09284	1.00666	0.969459	1.04443	1.07052	1.20347	1.33247	0.977522	1.02898	1.26579	1.27088	1.19346	1.19548	1.12852	0.977147	1.17102	1.08934	1.23253	1.22342	1.27894
≥1 (n=15)	Mean	-1.39112	-0.969421	-0.581121	0.0745308	0.126222	0.1349	-1.01073	0.387651	0.0402234	-0.47856	-1.06011	-0.535783	-1.38345	-0.850798	-2.46669	1.59961	0.826368	0.233316	-0.14443	-0.115981	-0.208781	1.75403	0.571392	0.466938	0.999367	2.0806	0.342128	0.808753	0.801662	5.84358
	SD	1.87171	1.77841	0.986667	0.786378	0.732674	0.85584	1.45637	0.976179	0.969841	0.746225	0.999546	1.10142	0.897657	1.23387	1.62443	2.40922	2.08327	1.43406	1.3847	1.47267	1.30777	2.37276	1.76654	1.43517	1.69937	2.48668	1.78437	1.76544	1.76504	4.49777
p-values	≤0.5	0.365634	0.544456	0.851149	0.031968	0.538462	0.526474	0.257742	0.567433	0.0939061	0.746254	0.404595	0.194805	0.903097	0.928072	0.104895	0.703297	0.585415	0.0599401	0.576424	0.771229	0.783217	0.6004	0.464535	0.525475	0.61039	0.507493	0.892108	0.942058	0.844156	0.161838
	≥1	0.023976	0.0649351	0.0539461	0.729271	0.4995	0.523477	0.021978	0.138861	0.88012	0.02997	0.012987	0.0719281	0.001998	0.027972	0.004995	0.038961	0.147852	0.545455	0.695305	0.775225	0.556444	0.021978	0.242757	0.243756	0.0589411	0.022977	0.478521	0.100899	0.114885	0.000999001

## Sheet: Suppl_Table_4
Supplementary Table 4: Longitudinal progression at the CDR®+NACC FTLD sum of boxes scores for the “normal” and “abnormal” groups for each of the ROIs in the C9orf72, MAPT and GRN presymptomatic carriers. Red indicates significantly difference in time. Abbreviations. FA fractional anisotropy, MD mean diffusivity, SD standard deviation, Diff mean difference between the two visits, 95% CI 95% confid…
		Brain				Orbitofrontal				DLPFC				VMPFC				Motor				Mediotemporal				Dorsolateral temporal				Temporal pole				Medial parietal				Lateral parietal				Sensory				Cingulate
C9orf72		Mean	SD	N		Mean	SD	N		Mean	SD	N		Mean	SD	N		Mean	SD	N		Mean	SD	N		Mean	SD	N		Mean	SD	N		Mean	SD	N		Mean	SD	N		Mean	SD	N		Mean	SD	N
CDR+NACC FTLD SOB (baseline)	abnormal	0.4	0.806226	15		0.25	0.612372	6		0.357143	0.744946	14		0	0	4		0.384615	0.767948	13		0.55	0.926463	10		0.5	0.894427	11		0.375	0.876275	8		0.25	0.612372	6		0.15625	0.3966	16		0.388889	0.650854	9		0.2	0.447214	5
	normal	0.170732	0.380949	41		0.23	0.526928	60		0.190476	0.441068	42		0.25	0.546827	52		0.186047	0.436753	43		0.163043	0.380852	46		0.166667	0.384353	45		0.208333	0.45934	48		0.23	0.526928	50		0.2625	0.577211	40		0.202128	0.507119	47		0.235294	0.541784	51
CDR+NACC FTLD SOB (follow-up)	abnormal	1.06667	1.74096	15		3.66667	5.71548	6		3.21429	4.27297	14		0	0	4		2.92308	4.51777	13		0.9	1.72884	10		1.36364	1.9633	11		0.9375	1.87916	8		2.5	4.07431	6		0.53125	1.1898	16		1.94444	3.36753	9		1.2	1.95576	5
	normal	0.902439	2.72539	41		0.62	1.60852	60		0.190476	0.397437	42		1.01923	2.56668	52		0.348837	0.82761	43		0.956522	2.63697	46		0.844444	2.60642	45		0.947917	2.58934	48		0.76	2.21599	50		1.1125	2.84084	40		0.755319	2.27671	47		0.921569	2.54632	51
		Diff	p-value	95% CI		Diff	p-value	95% CI		Diff	p-value	95% CI		Diff	p-value	95% CI		Diff	p-value	95% CI		Diff	p-value	95% CI		Diff	p-value	95% CI		Diff	p-value	95% CI		Diff	p-value	95% CI		Diff	p-value	95% CI		Diff	p-value	95% CI		Diff	p-value	95% CI
abnormal		0.666667	0.046875	-0.553224	1.88656	3.417	0.25	1.65256	5.18078	2.857	0.00390625	1.78993	3.92436	0	1	-2.35382	2.35382	2.538	0.015625	1.35746	3.71946	0.35	0.25	-1.14014	1.84014	0.863636	0.0625	-0.560274	2.28755	0.5625	0.125	-1.10743	2.23243	2.25	0.125	0.37269	4.12731	0.375	0.164063	-0.801157	1.55116	1.556	0.09375	0.00061549	3.1105	1	0.25	-1.1115	3.1115
normal		0.731707	0.0605469	-0.00615393	1.46957	0.39	0.0261841	-0.221106	1.00111	0	0.499023	-0.616156	0.616156	0.769	0.00714493	0.116399	1.42206	0.162791	0.142334	-0.486573	0.812154	0.793	0.0173035	0.0986963	1.48826	0.677778	0.0581665	-0.0262225	1.38178	0.74	0.0279236	0.0578353	1.42133	0.53	0.0335388	-0.120319	1.18032	0.85	0.0166016	0.106133	1.59387	0.553191	0.0300293	-0.127242	1.23363	0.686	0.00952148	0.025139	1.34741
MAPT		Mean	SD	N		Mean	SD	N		Mean	SD	N		Mean	SD	N		Mean	SD	N		Mean	SD	N		Mean	SD	N		Mean	SD	N		Mean	SD	N		Mean	SD	N		Mean	SD	N		Mean	SD	N
CDR+NACC FTLD SOB (baseline)	abnormal	0	0	4		0.5	/	1		0.166667	0.288675	3		0.1	0.223607	5		0	0	3		0.555556	1.01379	9		0.555556	0.982486	9		0.5625	1.05009	8		0	0	2		0.357143	0.475595	7		0.3	0.447214	5		0.5	0.707107	2
	normal	0.392857	0.737327	28		0.33871	0.711654	31		0.362069	0.730662	29		0.388889	0.751068	27		0.37931	0.727706	29		0.26087	0.540824	23		0.26087	0.561442	23		0.270833	0.551267	24		0.366667	0.718395	30		0.34	0.759934	25		0.351852	0.7444	27		0.333333	0.711159	30
CDR+NACC FTLD SOB (follow-up)	abnormal	1.75	3.17543	4		1.5	/	1		0.5	0.866025	3		1.6	2.81514	5		2.16667	3.75278	3		0.5	0.829156	9		0.666667	0.866025	9		0.625	0.834523	8		3.25	4.59619	2		1.5	2.29129	7		0.2	0.273861	5		0.75	1.06066	2
	normal	0.410714	0.720771	28		0.548387	1.28682	31		0.586207	1.32334	29		0.388889	0.697982	27		0.413793	0.707977	29		0.608696	1.42985	23		0.543478	1.42153	23		0.5625	1.40892	24		0.4	0.699754	30		0.32	0.690411	25		0.648148	1.37851	27		0.566667	1.30472	30
		Diff	p-value	95% CI		Diff	p-value	95% CI		Diff	p-value	95% CI		Diff	p-value	95% CI		Diff	p-value	95% CI		Diff	p-value	95% CI		Diff	p-value	95% CI		Diff	p-value	95% CI		Diff	p-value	95% CI		Diff	p-value	95% CI		Diff	p-value	95% CI		Diff	p-value	95% CI
abnormal		1.75	0.25	0.655095	2.8449	1	/	-1.48417	3.48417	0.333333	0.5	-1.11013	1.77679	1.5	0.25	0.506467	2.49353	2.167	0.5	0.93692	3.39641	-0.0555556	0.5	-0.879428	0.768317	0.111111	0.25	-0.720806	0.943028	0.0625	0.5	-0.818651	0.943651	3.25	0.5	1.91621	4.58379	1.143	0.125	0.278722	2.00699	-0.1	0.5	-1.21024	1.01024	0.25	0.5	-1.5185	2.0185
normal		0.0178571	0.441406	-0.395978	0.431692	0.209677	0.335938	-0.236493	0.655848	0.224138	0.335938	-0.240127	0.688403	0	0.578125	-0.427548	0.427548	0.0344828	0.375	-0.361045	0.430011	0.347826	0.125	-0.167542	0.863194	0.282609	0.328125	-0.237792	0.803009	0.291667	0.265625	-0.217066	0.8004	0.0333333	0.375	-0.31105	0.377716	-0.02	0.5	-0.477257	0.437257	0.296296	0.166016	-0.181473	0.774066	0.233333	0.257812	-0.22329	0.689957
GRN		Mean	SD	N		Mean	SD	N		Mean	SD	N		Mean	SD	N		Mean	SD	N		Mean	SD	N		Mean	SD	N		Mean	SD	N		Mean	SD	N		Mean	SD	N		Mean	SD	N		Mean	SD	N
CDR+NACC FTLD SOB (baseline)	abnormal	0.714286	0.99403	7		0.666667	1.08012	6		0.875	1.18145	4		0.357143	0.944911	7		0.636364	0.896965	11		0.333333	0.661438	9		0.333333	0.707107	9		0.0714286	0.188982	7		0.642857	1.10733	7		0.5	0.942809	10		0.714286	1.0746	7		0.388889	0.857969	9
	normal	0.104839	0.315411	62		0.119048	0.332564	63		0.123077	0.353893	65		0.145161	0.377514	62		0.0775862	0.244263	58		0.141667	0.42278	60		0.141667	0.412636	60		0.177419	0.479897	62		0.112903	0.292241	62		0.110169	0.294604	59		0.104839	0.288255	62		0.133333	0.366692	60
CDR+NACC FTLD SOB (follow-up)	abnormal	4.14286	7.59778	7		4.33333	8.35264	6		5.875	10.1191	4		3.78571	7.65864	7		3.31818	6.40809	11		1.5	2.91548	9		1.38889	2.93447	9		0.571429	1.09653	7		4.5	7.97392	7		3.4	6.76511	10		4.71429	7.86796	7		3	6.80533	9
	normal	0.379032	1.24692	62		0.420635	1.25469	63		0.446154	1.32324	65		0.419355	1.32502	62		0.275862	0.773307	58		0.65	2.78206	60		0.666667	2.78414	60		0.782258	2.92757	62		0.33871	0.808633	62		0.313559	0.798157	59		0.314516	0.780048	62		0.425	1.35241	60
		Diff	p-value	95% CI		Diff	p-value	95% CI		Diff	p-value	95% CI		Diff	p-value	95% CI		Diff	p-value	95% CI		Diff	p-value	95% CI		Diff	p-value	95% CI		Diff	p-value	95% CI		Diff	p-value	95% CI		Diff	p-value	95% CI		Diff	p-value	95% CI		Diff	p-value	95% CI
abnormal		3.429	0.03125	1.74024	5.1169	3.667	0.125	1.84157	5.49176	5	0.125	2.83358	7.16642	3.429	0.03125	1.74024	5.1169	2.682	0.015625	1.3239	4.03974	1.16667	0.078125	-0.448296	2.78163	1.05556	0.0625	-0.561837	2.67295	0.5	0.25	-1.33889	2.33889	3.857	0.0625	2.22083	5.49346	2.9	0.03125	1.48659	4.31341	4	0.0625	2.38307	5.61693	2.611	0.03125	1.07738	4.14484
normal		0.274194	0.00421143	-0.293102	0.841489	0.301587	0.00105286	-0.261649	0.864824	0.323077	0.00105286	-0.214346	0.8605	0.274194	0.00421143	-0.293102	0.841489	0.198276	0.0078125	-0.393089	0.789641	0.508333	0.000854492	-0.117139	1.13381	0.525	0.00210571	-0.101414	1.15141	0.604839	0.000526428	-0.0130468	1.22272	0.225806	0.00210571	-0.324012	0.775625	0.20339	0.00421143	-0.378502	0.785282	0.209677	0.00177002	-0.333629	0.752984	0.291667	0.00415039	-0.302346	0.885679
		Brain				Orbitofrontal				DLPFC				VMPFC				Motor				Mediotemporal				Dorsolateral temporal				Temporal pole				Medial parietal				Lateral parietal				Sensory				Cingulate
C9orf72		Mean	SD	N		Mean	SD	N		Mean	SD	N		Mean	SD	N		Mean	SD	N		Mean	SD	N		Mean	SD	N		Mean	SD	N		Mean	SD	N		Mean	SD	N		Mean	SD	N		Mean	SD	N
CBI-R total score (baseline)	abnormal	13.0909	9.92426	11		12.6	13.975	5		15.6667	10.7819	9		8.66667	9.60902	3		11.3333	12.7475	9		16	14.6116	5		11.25	10.096	6		6.16667	10.572	6		14	14.3701	5		7.92308	8.42082	13		11.1111	11.3517	9		10.6	8.56154	5
	normal	7.37931	9.0175	29		8.42857	8.85267	35		7	8.30261	31		8.97297	9.62776	37		8.25806	8.47729	31		7.94286	8.37343	35		8.375	9.428	34		9.44118	9.38791	34		8.22857	8.66055	35		9.44444	10.097	27		8.32258	9.01254	31		8.71429	9.72133	35
CBI-R total score (follow-up)	abnormal	18.4545	19.9768	11		12.2	21.3002	5		22.1111	23.6561	9		2.66667	3.78594	3		13.6667	20.1866	9		8.8	13.2174	5		18.375	19.2794	6		1.83333	1.47196	6		24	26.8608	5		9	16.2378	13		17.4444	22.2099	9		17.4	22.7552	5
	normal	5.93103	10.1978	29		8.97143	13.6047	35		5.67742	7.7304	31		9.91892	14.8873	37		8.12903	12.4893	31		9.45714	14.8053	35		7.125	12.3674	34		10.7059	15.3159	34		7.28571	10.9076	35		9.55556	13.849	27		7.03226	10.7253	31		8.22857	12.9639	35
		Diff	p-value	95% CI		Diff	p-value	95% CI		Diff	p-value	95% CI		Diff	p-value	95% CI		Diff	p-value	95% CI		Diff	p-value	95% CI		Diff	p-value	95% CI		Diff	p-value	95% CI		Diff	p-value	95% CI		Diff	p-value	95% CI		Diff	p-value	95% CI		Diff	p-value	95% CI
abnormal		5.364	0.137695	-0.88	11.607	-0.4	0.5	-10.0774	9.27737	6.44444	0.171875	-0.413621	13.3025	-6	0.5	-18.305	6.30499	2.33333	0.3125	-4.84779	9.51445	-7.2	0.3125	-16.5043	2.10427	7.125	0.109375	-0.122972	14.373	-4.33333	0.3125	-13.0074	4.34077	10	0.1875	0.920601	19.0794	1.07692	0.485352	-4.92176	7.07561	6.33333	0.191406	-0.538165	13.2048	6.8	0.4375	-2.61947	16.2195
normal		-1.448	0.274712	-5.293	2.397	0.542857	0.393985	-3.11485	4.20056	-1.32258	0.476251	-5.01782	2.37265	0.945946	0.309051	-2.55787	4.44976	-0.129032	0.486912	-3.99833	3.74027	1.51429	0.296495	-2.0024	5.03097	-1.25	0.271542	-4.87399	2.37399	1.26471	0.286781	-2.37915	4.90856	-0.942857	0.413419	-4.37455	2.48883	0.111111	0.367518	-4.05131	4.27353	-1.29032	0.408341	-4.9928	2.41215	-0.485714	0.497763	-4.04594	3.07451
MAPT		Mean	SD	N		Mean	SD	N		Mean	SD	N		Mean	SD	N		Mean	SD	N		Mean	SD	N		Mean	SD	N		Mean	SD	N		Mean	SD	N		Mean	SD	N		Mean	SD	N		Mean	SD	N
CBI-R total score (baseline)	abnormal	3	5.19615	3		4	/	1		10	14	3		9.75	11.4419	4		3.66667	4.72582	3		14.25	9.21502	4		10.4286	11.3557	7		10.8	10.849	5		6.5	3.53553	2		11	10.9545	7		12.2	13.3304	5		7	/	1
	normal	7.27273	8.00703	22		6.875	7.91428	24		6.31818	6.97196	22		6.19048	7.11772	21		7.18182	8.08076	22		5.33333	6.80686	21		5.33333	5.65685	18		5.75	6.78912	20		6.78261	8.07891	23		5.11111	5.70747	18		5.4	5.39395	20		6.75	7.93588	24
CBI-R total score (follow-up)	abnormal	18.6667	31.4696	3		16	/	1		17.6667	18.5562	3		27.25	23.6696	4		19.3333	30.9246	3		10	8.28654	4		13.7143	12.566	7		9.6	7.95613	5		31	33.9411	2		19.7143	20.2626	7		14.4	14.9265	5		1	/	1
	normal	7.63636	9.73724	22		8.66667	13.5796	24		7.77273	12.6225	22		5.47619	7.13876	21		7.54545	9.79177	22		8.7619	14.286	21		7.11111	13.5598	18		8.8	14.5768	20		7.04348	9.73503	23		4.77778	6.44027	18		7.6	13.0117	20		9.29167	13.5566	24
		Diff	p-value	95% CI		Diff	p-value	95% CI		Diff	p-value	95% CI		Diff	p-value	95% CI		Diff	p-value	95% CI		Diff	p-value	95% CI		Diff	p-value	95% CI		Diff	p-value	95% CI		Diff	p-value	95% CI		Diff	p-value	95% CI		Diff	p-value	95% CI		Diff	p-value	95% CI
abnormal		15.667	0.25	4.136	27.197	12	/	-10.2549	34.2549	7.66667	0.25	-5.17776	20.5111	17.5	0.0625	8.74655	26.2534	15.667	0.25	4.13607	27.1973	-4.25	0.125	-15.1706	6.67055	3.28571	0.15625	-5.26465	11.8361	-1.2	0.34375	-11.2045	8.80451	24.5	0.25	11.995	37.005	8.714	0.15625	0.811926	16.6166	2.2	0.3125	-7.93798	12.338	-6	/	-28.3799	16.3799
normal		0.364	0.505074	-3.894	4.622	1.79167	0.487703	-2.75109	6.33443	1.45455	0.369656	-3.28857	6.19766	-0.714286	0.196854	-4.5346	3.10603	0.363636	0.505074	-3.89432	4.62159	3.42857	0.13916	-1.33755	8.19469	1.77778	0.406921	-3.55431	7.10987	3.05	0.204773	-1.95225	8.05225	0.26087	0.444931	-3.42667	3.94841	-0.333333	0.303467	-5.26132	4.59465	2.2	0.427673	-2.86899	7.26899	2.54167	0.260157	-2.02662	7.10995
GRN		Mean	SD	N		Mean	SD	N		Mean	SD	N		Mean	SD	N		Mean	SD	N		Mean	SD	N		Mean	SD	N		Mean	SD	N		Mean	SD	N		Mean	SD	N		Mean	SD	N		Mean	SD	N
CBI-R total score (baseline)	abnormal	18	23.2666	4		13.4	22.3786	5		17.75	23.5	4		13.3333	19.6129	6		12.875	17.4964	8		10.625	10.528	8		6.55556	7.14337	9		3.83333	5.34478	6		19.8571	17.3439	7		14.875	16.8814	8		14.2857	18.2822	7		12	17.4028	8
	normal	4.29091	5.91192	55		4.46296	5.89759	54		4.30909	5.90315	55		4.30189	5.9633	53		4.01961	5.52627	51		4.37255	7.95729	51		4.98	8.78888	50		5.37736	8.83225	53		3.25	3.71998	52		3.70588	5.20497	51		4	5.52002	52		4.15686	5.77364	51
CBI-R total score (follow-up)	abnormal	28.75	43.6377	4		19.6	41.0524	5		28.5	43.8368	4		18.6667	36.7895	6		18.625	30.9328	8		11.75	8.87613	8		7.22222	7.93375	9		2.33333	2.25093	6		25.5714	31.7745	7		22.75	30.1792	8		22.2857	32.0402	7		20.125	31.6924	8
	normal	5.38182	7.15306	55		5.7963	7.39551	54		5.4	7.14558	55		5.64151	7.37745	53		5.13725	7.14988	51		6.21569	13.9633	51		6.92	14.2912	50		7.49057	14.1035	53		4.46154	5.78186	52		4.4902	6.05102	51		4.90385	6.98531	52		4.90196	6.12945	51
		Diff	p-value	95% CI		Diff	p-value	95% CI		Diff	p-value	95% CI		Diff	p-value	95% CI		Diff	p-value	95% CI		Diff	p-value	95% CI		Diff	p-value	95% CI		Diff	p-value	95% CI		Diff	p-value	95% CI		Diff	p-value	95% CI		Diff	p-value	95% CI		Diff	p-value	95% CI
abnormal		10.75	0.1875	3.516	17.984	6.2	0.3125	-0.525423	12.9254	10.75	0.1875	3.51626	17.9837	5.33333	0.40625	-0.827481	11.4941	5.75	0.265625	0.466273	11.0337	1.125	0.359375	-4.2779	6.5279	0.666667	0.46875	-4.42048	5.75381	-1.5	0.375	-7.67564	4.67564	5.714	0.3125	0.0450473	11.3835	7.875	0.125	2.7598	12.9902	8	0.140625	2.49771	13.5023	8.125	0.125	3.03474	13.2153
normal		1.091	0.0779465	-0.86	3.042	1.33333	0.0628999	-0.713148	3.37981	1.09091	0.0779465	-0.859884	3.0417	1.33962	0.0487396	-0.733265	3.41251	1.11765	0.0651495	-0.975021	3.21031	1.84314	0.0554236	-0.296729	3.983	1.94	0.0434707	-0.218293	4.09829	2.113	0.0432089	0.035331	4.19108	1.21154	0.0446302	-0.868503	3.29158	0.784314	0.157827	-1.24161	2.81024	0.903846	0.124027	-1.11494	2.92263	0.745098	0.156375	-1.27095	2.76114
[truncated: 52 more columns]

## Sheet: Suppl_Table_5
Supplementary Table 5: Longitudinal progression at the CBI-R total scores for the “normal” and “abnormal” groups for each of the ROIs in the C9orf72, MAPT and GRN presymptomatic carriers. Red indicates significantly difference in time. Abbreviations. FA fractional anisotropy, MD mean diffusivity, SD standard deviation, Diff mean difference between the two visits, 95% CI 95% confidence interval of…
		gCC (FA)				bCC (FA)				sCC (FA)				aIC (FA)				pIC (FA)				rIC (FA)				aCR (FA)				sCR (FA)				pCR (FA)				pTR (FA)				EC (FA)				SS (FA)
C9orf72		Mean	SD	N		Mean	SD	N		Mean	SD	N		Mean	SD	N		Mean	SD	N		Mean	SD	N		Mean	SD	N		Mean	SD	N		Mean	SD	N		Mean	SD	N		Mean	SD	N		Mean	SD	N
CDR+NACC FTLD SOB (baseline)	abnormal	0.346154	0.774183	13		0.3125	0.593867	8		0.3125	0.593867	8		0.357143	0.944911	7		0	0	3		0	0	5		0.333333	0.807165	12		0	0	7		0.5	1.11803	5		0.25	0.612372	6		0.363636	0.839372	11		0.2	0.483046	10
	normal	0.197674	0.438335	43		0.21875	0.524975	48		0.21875	0.524975	48		0.214286	0.456435	49		0.245283	0.542631	53		0.254902	0.551113	51		0.204545	0.435599	44		0.265306	0.559967	49		0.205882	0.449182	51		0.23	0.526928	50		0.2	0.431699	45		0.23913	0.54507	46
CDR+NACC FTLD SOB (follow-up)	abnormal	2.26923	4.17141	13		1.375	3.49234	8		1.375	3.49234	8		2.57143	4.62267	7		0	0	3		0.4	0.65192	5		2.375	4.33865	12		0.0714286	0.188982	7		1.1	2.45967	5		2	3.96232	6		2.63636	4.45584	11		1.75	3.20806	10
	normal	0.546512	1.55385	43		0.875	2.31898	48		0.875	2.31898	48		0.714286	1.99217	49		1	2.54574	53		1	2.59422	51		0.556818	1.5372	44		1.07143	2.63589	49		0.931373	2.51201	51		0.82	2.27623	50		0.533333	1.52405	45		0.771739	2.30629	46
		Diff	p-value	95% CI		Diff	p-value	95% CI		Diff	p-value	95% CI		Diff	p-value	95% CI		Diff	p-value	95% CI		Diff	p-value	95% CI		Diff	p-value	95% CI		Diff	p-value	95% CI		Diff	p-value	95% CI		Diff	p-value	95% CI		Diff	p-value	95% CI		Diff	p-value	95% CI
abnormal		1.923	0.015625	0.667809	3.17834	1.0625	0.3125	-0.604879	2.72988	1.0625	0.3125	-0.604879	2.72988	2.214	0.125	0.482828	3.94574	2.22045e-16	1	-2.72061	2.72061	0.4	0.25	-1.71117	2.51117	2.042	0.03125	0.740308	3.34303	0.0714286	0.5	-1.70458	1.84743	0.6	0.5	-1.51282	2.71282	1.75	0.125	-0.155645	3.65564	2.273	0.015625	0.929369	3.61609	1.55	0.0390625	0.07716	3.02284
normal		0.348837	0.0979004	-0.341361	1.03904	0.65625	0.0100098	-0.0244547	1.33695	0.65625	0.0100098	-0.0244547	1.33695	0.5	0.0335693	-0.154429	1.15443	0.755	0.00714493	0.107443	1.40199	0.745	0.0160828	0.0840665	1.40613	0.352273	0.0783691	-0.32734	1.03189	0.806	0.00904083	0.134855	1.47739	0.725	0.0138397	0.0639393	1.38704	0.59	0.0307617	-0.0701347	1.25013	0.333333	0.0979004	-0.330841	0.997507	0.532609	0.065918	-0.154106	1.21932
MAPT		Mean	SD	N		Mean	SD	N		Mean	SD	N		Mean	SD	N		Mean	SD	N		Mean	SD	N		Mean	SD	N		Mean	SD	N		Mean	SD	N		Mean	SD	N		Mean	SD	N		Mean	SD	N
CDR+NACC FTLD SOB (baseline)	abnormal	0.5	0.866025	5		0.166667	0.408248	6		0.166667	0.408248	6		0.375	0.744024	8		0.142857	0.377964	7		0.25	0.5	4		0.416667	0.801041	6		0	0	3		0.25	0.5	4		0.5	0.866025	5		0.1	0.223607	5		0.125	0.25	4
	normal	0.314815	0.68146	27		0.384615	0.752432	26		0.384615	0.752432	26		0.333333	0.701964	24		0.4	0.763763	25		0.357143	0.731021	28		0.326923	0.691987	26		0.37931	0.727706	29		0.357143	0.731021	28		0.314815	0.68146	27		0.388889	0.751068	27		0.375	0.740683	28
CDR+NACC FTLD SOB (follow-up)	abnormal	2	2.66927	5		1.33333	2.60128	6		1.33333	2.60128	6		0.5	0.801784	8		1.21429	2.39543	7		2	3.08221	4		1.66667	2.52323	6		2.16667	3.75278	3		2	3.08221	4		2	2.66927	5		1.6	2.81514	5		2	3.08221	4
	normal	0.314815	0.622466	27		0.403846	0.707379	26		0.403846	0.707379	26		0.604167	1.41405	24		0.4	0.721688	25		0.375	0.688866	28		0.326923	0.631543	26		0.413793	0.707977	29		0.375	0.688866	28		0.314815	0.622466	27		0.388889	0.697982	27		0.375	0.688866	28
		Diff	p-value	95% CI		Diff	p-value	95% CI		Diff	p-value	95% CI		Diff	p-value	95% CI		Diff	p-value	95% CI		Diff	p-value	95% CI		Diff	p-value	95% CI		Diff	p-value	95% CI		Diff	p-value	95% CI		Diff	p-value	95% CI		Diff	p-value	95% CI		Diff	p-value	95% CI
abnormal		1.5	0.25	0.506467	2.49353	1.167	0.25	0.22125	2.11208	1.167	0.25	0.22125	2.11208	0.125	0.25	-0.757998	1.008	1.071	0.125	0.19455	1.94831	1.75	0.25	0.655095	2.8449	1.25	0.25	0.319389	2.18061	2.167	0.5	0.93692	3.39641	1.75	0.25	0.655095	2.8449	1.5	0.25	0.506467	2.49353	1.5	0.25	0.506467	2.49353	1.875	0.25	0.809106	2.94089
normal		0	0.578125	-0.427548	0.427548	0.0192308	0.441406	-0.434933	0.473394	0.0192308	0.441406	-0.434933	0.473394	0.270833	0.292969	-0.238966	0.780633	0	0.5	-0.464001	0.464001	0.0178571	0.441406	-0.395978	0.431692	0	0.578125	-0.447051	0.447051	0.0344828	0.375	-0.361045	0.430011	0.0178571	0.441406	-0.395978	0.431692	0	0.578125	-0.427548	0.427548	0	0.578125	-0.427548	0.427548	0	0.578125	-0.40287	0.40287
GRN		Mean	SD	N		Mean	SD	N		Mean	SD	N		Mean	SD	N		Mean	SD	N		Mean	SD	N		Mean	SD	N		Mean	SD	N		Mean	SD	N		Mean	SD	N		Mean	SD	N		Mean	SD	N
CDR+NACC FTLD SOB (baseline)	abnormal	0.785714	1.0746	7		0.444444	0.682113	9		0.444444	0.682113	9		0.545455	0.907043	11		0.55	0.926463	10		0.277778	0.666667	9		0.5	0.921954	11		0.318182	0.643146	11		0.375	0.744024	8		0.642857	1.10733	7		0.3	0.632456	10		0.181818	0.603023	11
	normal	0.0967742	0.269162	62		0.125	0.407816	60		0.125	0.407816	60		0.0948276	0.272366	58		0.101695	0.290357	59		0.15	0.424863	60		0.103448	0.277182	58		0.137931	0.416682	58		0.139344	0.409585	61		0.112903	0.292241	62		0.144068	0.425996	59		0.163793	0.433144	58
CDR+NACC FTLD SOB (follow-up)	abnormal	5.28571	7.56559	7		1.66667	2.94746	9		1.66667	2.94746	9		3.27273	6.43181	11		3.2	6.84024	10		1.61111	2.93447	9		3.63636	6.29321	11		1.45455	2.68751	11		1.9375	3.05237	8		4.57143	7.93425	7		1.2	2.77088	10		1.22727	2.7328	11
	normal	0.25	0.669903	62		0.625	2.76881	60		0.625	2.76881	60		0.284483	0.772965	58		0.347458	0.826575	59		0.633333	2.77377	60		0.215517	0.676109	58		0.62931	2.81531	58		0.606557	2.74638	61		0.330645	0.804412	62		0.686441	2.81299	59		0.672414	2.81841	58
		Diff	p-value	95% CI		Diff	p-value	95% CI		Diff	p-value	95% CI		Diff	p-value	95% CI		Diff	p-value	95% CI		Diff	p-value	95% CI		Diff	p-value	95% CI		Diff	p-value	95% CI		Diff	p-value	95% CI		Diff	p-value	95% CI		Diff	p-value	95% CI		Diff	p-value	95% CI
abnormal		4.5	0.03125	2.95969	6.04031	1.22222	0.09375	-0.391328	2.83577	1.22222	0.09375	-0.391328	2.83577	2.727	0.015625	1.37436	4.08018	2.65	0.125	1.21001	4.08999	1.33333	0.0625	-0.276995	2.94366	3.136	0.00195312	1.83442	4.43831	1.13636	0.03125	-0.323583	2.59631	1.5625	0.03125	-0.139341	3.26434	3.929	0.0625	2.30182	5.55533	0.9	0.09375	-0.636542	2.43654	1.04545	0.0625	-0.416679	2.50759
normal		0.153226	0.00598145	-0.364334	0.670785	0.5	0.00134277	-0.124925	1.12493	0.5	0.00134277	-0.124925	1.12493	0.189655	0.00830078	-0.39953	0.77884	0.245763	0.00149536	-0.34707	0.838595	0.483333	0.00299072	-0.140344	1.10701	0.112069	0.0449219	-0.454922	0.67906	0.491379	0.00421143	-0.144419	1.12718	0.467213	0.00421143	-0.149097	1.08352	0.217742	0.00299072	-0.328865	0.764349	0.542373	0.00134277	-0.0902113	1.17496	0.508621	0.00210571	-0.12813	1.14537
		gCC (FA)				bCC (FA)				sCC (FA)				aIC (FA)				pIC (FA)				rIC (FA)				aCR (FA)				sCR (FA)				pCR (FA)				pTR (FA)				EC (FA)				SS (FA)
C9orf72		Mean	SD	N		Mean	SD	N		Mean	SD	N		Mean	SD	N		Mean	SD	N		Mean	SD	N		Mean	SD	N		Mean	SD	N		Mean	SD	N		Mean	SD	N		Mean	SD	N		Mean	SD	N
CBI-R total score (baseline)	abnormal	11.4	11.6352	10		15.5714	12.448	7		15.5714	12.448	7		6.2	10.6395	5		0.666667	1.1547	3		13.75	10.8128	4		9.72727	11.9339	11		5.66667	9.60555	6		7.75	8.99537	4		16.4	11.7601	5		12.25	12.7923	8		16	10.6301	9
	normal	8.13333	8.75621	30		7.54545	8.32951	33		7.54545	8.32951	33		9.34286	9.4338	35		9.62162	9.56949	37		8.41667	9.36368	36		8.65517	8.63662	29		9.52941	9.50992	34		9.08333	9.66991	36		7.88571	8.831	35		8.125	8.55249	32		6.90323	8.24765	31
CBI-R total score (follow-up)	abnormal	12.8	19.1416	10		18.1429	21.7978	7		18.1429	21.7978	7		10.6	20.4157	5		1.33333	2.3094	3		12.5	23.0145	4		11.1818	18.702	11		10.6667	18.1732	6		1.75	1.70783	4		16.6	21.326	5		17.25	21.1846	8		20.6667	24.2178	9
	normal	8.23333	12.7298	30		7.51515	12.0549	33		7.51515	12.0549	33		9.2	13.8028	35		10.027	14.8445	37		9.02778	13.6497	36		8.68966	12.826	29		9.14706	14.0241	34		10.2222	15.0107	36		8.34286	13.3239	35		7.40625	11.9025	32		6.09677	8.12549	31
		Diff	p-value	95% CI		Diff	p-value	95% CI		Diff	p-value	95% CI		Diff	p-value	95% CI		Diff	p-value	95% CI		Diff	p-value	95% CI		Diff	p-value	95% CI		Diff	p-value	95% CI		Diff	p-value	95% CI		Diff	p-value	95% CI		Diff	p-value	95% CI		Diff	p-value	95% CI
abnormal		1.4	0.472656	-5.43601	8.23601	2.57143	0.40625	-5.57422	10.7171	2.57143	0.40625	-5.57422	10.7171	4.4	0.375	-5.1806	13.9806	0.666667	0.5	-11.8321	13.1654	-1.25	0.625	-12.0589	9.55894	1.45455	0.378906	-5.06077	7.96986	5	0.125	-3.68661	13.6866	-6	0.25	-16.5935	4.59352	0.2	0.5	-9.48138	9.88138	5	0.15625	-2.46746	12.4675	4.66667	0.273438	-2.37404	11.7074
normal		0.1	0.413833	-3.84677	4.04677	-0.030303	0.474049	-3.78191	3.72131	-0.030303	0.474049	-3.78191	3.72131	-0.142857	0.468196	-3.76398	3.47827	0.405405	0.444251	-3.15358	3.96439	0.611111	0.317408	-2.99187	4.21409	0.0344828	0.446953	-3.97818	4.04715	-0.382353	0.368465	-4.03146	3.26675	1.13889	0.269545	-2.39228	4.67006	0.457143	0.422565	-3.20208	4.11636	-0.71875	0.403844	-4.45248	3.01498	-0.806452	0.480309	-4.6001	2.98719
MAPT		Mean	SD	N		Mean	SD	N		Mean	SD	N		Mean	SD	N		Mean	SD	N		Mean	SD	N		Mean	SD	N		Mean	SD	N		Mean	SD	N		Mean	SD	N		Mean	SD	N		Mean	SD	N
CBI-R total score (baseline)	abnormal	8.2	4.26615	5		9.16667	3.65605	6		9.16667	3.65605	6		6.5	6	8		8.71429	5.70714	8		7.5	2.64575	4		6.83333	5.07609	6		11.3333	3.21455	3		7.5	2.64575	4		8.2	4.26615	5		8.4	4.61519	5		6.75	3.20156	4
	normal	6.4	8.46914	20		6	8.61523	19		6	8.61523	19		6.88235	8.64496	17		6	8.45751	17		6.61905	8.44083	21		6.73684	8.56246	19		6.13636	8.03739	22		6.61905	8.44083	21		6.4	8.46914	20		6.35	8.41849	20		6.7619	8.41965	21
CBI-R total score (follow-up)	abnormal	22.6	19.8066	5		13	20.7364	6		13	20.7364	6		5.875	9.12512	8		12.1429	19.2478	8		17.75	25.025	4		18.8333	19.9741	6		22.3333	28.3608	3		17.75	25.025	4		22.6	19.8066	5		18	21.1542	5		21.5	22.6936	4
	normal	5.55	9.06395	20		7.68421	10.578	19		7.68421	10.578	19		10.4118	14.9961	17		7.72222	10.7693	17		7.28571	10.1151	21		5.84211	9.2151	19		7.13636	9.93932	22		7.28571	10.1151	21		5.55	9.06395	20		6.7	10.2398	20		6.57143	9.99786	21
		Diff	p-value	95% CI		Diff	p-value	95% CI		Diff	p-value	95% CI		Diff	p-value	95% CI		Diff	p-value	95% CI		Diff	p-value	95% CI		Diff	p-value	95% CI		Diff	p-value	95% CI		Diff	p-value	95% CI		Diff	p-value	95% CI		Diff	p-value	95% CI		Diff	p-value	95% CI
abnormal		14.4	0.0625	6.14394	22.6561	3.83333	0.34375	-5.38598	13.0526	3.83333	0.34375	-5.38598	13.0526	-0.625	0.40625	-8.50238	7.25238	3.42857	0.328125	-5.1168	11.9739	10.25	0.4375	-0.432683	20.9327	12	0.0625	4.1173	19.8827	11	0.625	-1.44687	23.4469	10.25	0.4375	-0.432683	20.9327	14.4	0.0625	6.14394	22.6561	9.6	0.21875	0.110902	19.0891	14.75	0.125	5.07597	24.424
normal		-0.85	0.197906	-4.97803	3.27803	1.68421	0.166626	-3.4966	6.86502	1.68421	0.166626	-3.4966	6.86502	3.52941	0.190125	-1.87442	8.93325	1.72222	0.17804	-3.60675	7.05119	0.666667	0.386871	-3.99564	5.32897	-0.894737	0.197906	-5.32443	3.53496	1	0.304665	-3.59631	5.59631	0.666667	0.386871	-3.99564	5.32897	-0.85	0.197906	-4.97803	3.27803	0.35	0.48938	-4.39455	5.09455	-0.190476	0.357361	-4.41257	4.03162
GRN		Mean	SD	N		Mean	SD	N		Mean	SD	N		Mean	SD	N		Mean	SD	N		Mean	SD	N		Mean	SD	N		Mean	SD	N		Mean	SD	N		Mean	SD	N		Mean	SD	N		Mean	SD	N
CBI-R total score (baseline)	abnormal	17.1667	18.4869	6		17.1667	18.4869	8		9	6.76123	8		14.1	16.5895	10		9.4	16.3721	10		5.14286	8.05044	7		14.5556	15.5653	9		9.44444	10.5251	9		11.2857	11.1462	7		16	21.9886	5		5.8	7.3303	10		6.75	7.95972	8
	normal	3.86792	5.45978	53		3.86792	5.45978	51		4.62745	8.6717	51		3.40816	4.04618	49		4.36735	5.75432	49		5.23077	8.65825	52		3.54	5.24583	50		4.46	8.00054	50		4.40385	7.88958	52		4.22222	5.56833	54		5.10204	8.80872	49		4.98039	8.65677	51
CBI-R total score (follow-up)	abnormal	26.6667	33.2365	6		26.6667	33.2365	8		9.125	7.27888	8		20.9	27.2334	10		16	28.4449	10		9.85714	10.479	7		24.5556	27.6817	9		10.4444	8.69067	9		11.1429	9.88987	7		25.6	38.5136	5		8.4	9.60555	10		9.25	10.767	8
	normal	4.73585	6.78843	53		4.73585	6.78843	51		6.62745	14.2112	51		4.12245	5.5888	49		5.12245	6.84237	49		6.57692	13.8527	52		3.8	4.72941	50		6.34	14.1271	50		6.40385	13.8525	52		5.24074	7.11346	54		6.67347	14.1839	49		6.60784	13.894	51
		Diff	p-value	95% CI		Diff	p-value	95% CI		Diff	p-value	95% CI		Diff	p-value	95% CI		Diff	p-value	95% CI		Diff	p-value	95% CI		Diff	p-value	95% CI		Diff	p-value	95% CI		Diff	p-value	95% CI		Diff	p-value	95% CI		Diff	p-value	95% CI		Diff	p-value	95% CI
abnormal		9.5	0.15625	3.64724	15.3528	0.125	0.453125	-5.26099	5.51099	0.125	0.453125	-5.26099	5.51099	6.8	0.109375	2.1941	11.4059	6.6	0.0859375	1.97591	11.2241	4.71429	0.09375	-1.00358	10.4321	10	0.0429688	5.49223	14.5078	1	0.332031	-4.09211	6.09211	-0.142857	0.5	-5.89722	5.6115	9.6	0.1875	3.11812	16.0819	2.6	0.179688	-2.2287	7.4287	2.5	0.25	-2.90152	7.90152
normal		0.867925	0.100738	-1.10131	2.83716	2	0.0343226	-0.13317	4.13317	2	0.0343226	-0.13317	4.13317	0.714286	0.11722	-1.36645	2.79502	0.755102	0.156677	-1.33385	2.84405	1.34615	0.134217	-0.751729	3.44404	0.26	0.243685	-1.65248	2.17248	1.88	0.052804	-0.280398	4.0404	2	0.0237938	-0.111272	4.11127	1.01852	0.0983365	-0.953853	2.99089	1.57143	0.111527	-0.609955	3.75281	1.62745	0.0891967	-0.511868	3.76677
[truncated: 72 more columns]
